# Supplementary material for: Nutritional Profiling and Preliminary Bioactivity Screening of Five Micro-Algae Strains Cultivated in Northwest Europe
Source: Foods. 2021 Jul 1;10(7):1516. doi: 10.3390/foods10071516 (PMC8307025; doi:10.3390/foods10071516)
Supplement: Supplementary file 1 [file foods-10-01516-s001.zip]

Archive with 1 entries (1 files):
- foods-1254314-supplementary.pdf
